# Supplementary material for: CHG: A Systematically Integrated Database of Cancer Hallmark Genes
Source: Front Genet. 2020 Feb 5;11:29. doi: 10.3389/fgene.2020.00029 (PMC7013921; doi:10.3389/fgene.2020.00029)
Supplement: Supplementary Table 1 — Characteristic pathways of different hallmarker with mapping keys. [file Table_1.xls]

## Sheet: Sheet1
Supplementary Table 1: Characteristic pathways of different hallmarker with mapping keys.
Hallmarker	Keywords	Pathway	name	class
Activating Invasion and Metastasis	invasion, metastasis, epithelial-mesenchymal transition, micrometastases, cell migration, invasive growth, mesenchymal-epithelial transition, plasticity in the invasive growth program, metastatic colonization, metastatic dissemination, macrometastases	hsa05205 hsa04015 hsa04520 hsa04510 hsa04514 hsa04512 hsa04530 hsa04540 hsa04310 hsa04014 hsa04012 hsa04010 hsa04370 hsa04350	Proteoglycans in cancer Rap1 signaling pathway Adherens junction Focal adhesion Cell adhesion molecules (CAMs) ECM-receptor interaction Tight junction Gap junction Wnt signaling pathway Ras signaling pathway ErbB signaling pathway MAPK signaling pathway VEGF signaling pathway TGF-beta signaling pathway	Human Diseases; Cancers Environmental Information Processing; Signal transduction Cellular Processes; Cellular community - eukaryotes Cellular Processes; Cellular community - eukaryotes Environmental Information Processing; Signaling molecules and interaction Environmental Information Processing; Signaling molecules and interaction Cellular Processes; Cellular community - eukaryotes Cellular Proc…
Enabling Replicative Immortality	replicative immortality, unlimited replicative potential, unlimited proliferation, avoid triggering senescence, avoid triggering apoptosis, upregulating the expression of telomerase	hsa04310 hsa04122 hsa04350 hsa04550	Wnt signaling pathway Sulfur relay system TGF-beta signaling pathway Signaling pathways regulating pluripotency of stem cells	Environmental Information Processing; Signal transduction Genetic Information Processing; Folding, sorting and degradation Environmental Information Processing; Signal transduction Cellular Processes; Cellular community - eukaryotes Environmental Information Processing; Signal transduction
Evading Growth Suppressors	evading growth suppressor, evading antiproliferation， evading contact inhibition, evading tumor suppressor, corruption of the TGF-beta pathway	hsa05206 hsa04014 hsa04390 hsa04350	MicroRNAs in cancer Ras signaling pathway Hippo signaling pathway TGF-beta signaling pathway	Human Diseases; Cancers Environmental Information Processing; Signal transduction Environmental Information Processing; Signal transduction
Evading Immune Destruction	evading immune destruction, disabling components of the immune system, immunoevasion, defective immunological monitoring	hsa04650 hsa04623 hsa04660 hsa04620 hsa05340 hsa04670 hsa04062 hsa04610	Natural killer cell mediated cytotoxicity Cytosolic DNA-sensing pathway T cell receptor signaling pathway Toll-like receptor signaling pathway Primary immunodeficiency Leukocyte transendothelial migration Chemokine signaling pathway Complement and coagulation cascades	Organismal Systems; Immune system Organismal Systems; Immune system Organismal Systems; Immune system Organismal Systems; Immune system Human Diseases; Immune diseases Organismal Systems; Immune system Organismal Systems; Immune system Organismal Systems; Immune system
Genome Instability and Mutation	genome instability, genome mutation, the loss of telomeric DNA, karyotypic instability, genomic aberration, gene copy number gains, gene copy number loss, the defects of genome maintenance, the defects of genome repair	hsa03430 hsa05204 hsa03440 hsa04115 hsa03410	Mismatch repair Chemical carcinogenesis Homologous recombination p53 signaling pathway Base excision repair	Genetic Information Processing; Replication and repair Human Diseases; Cancers Genetic Information Processing; Replication and repair Cellular Processes; Cell growth and death Genetic Information Processing; Replication and repair
Inducing Angiogenesis	angiogenesis inducer, angiogenesis inhibitor, proangiogenic signals, angiogenic factors, angiogenic switch, tumor neovasculature	hsa05205 hsa04060 hsa04370	Proteoglycans in cancer Cytokine-cytokine receptor interaction VEGF signaling pathway	Human Diseases; Cancers Environmental Information Processing; Signaling molecules and interaction Environmental Information Processing; Signal transduction
Reprogramming Energy Metabolism	reprogramming energy metabolism, aerobic glycolysis, Warburg effect	hsa00010 hsa04152 hsa04922 hsa00920 hsa04068 hsa05230 hsa00020 hsa01200	Glycolysis / Gluconeogenesis AMPK signaling pathway Glucagon signaling pathway Sulfur metabolism FoxO signaling pathway Central carbon metabolism in cancer Citrate cycle (TCA cycle) Carbon metabolism	Metabolism; Carbohydrate metabolism Environmental Information Processing; Signal transduction Organismal Systems; Endocrine system Metabolism; Energy metabolism Environmental Information Processing; Signal transduction Human Diseases; Cancers Metabolism; Carbohydrate metabolism Metabolism; Overview
Resisting Cell Death	resisting apoptosis, resisting programmed cell death, resisting the extrinsic apoptotic program, resisting the intrinsic apoptotic program, resisting cell death, autophagy, inhibiting necrosis, increasing expression of antiapoptotic regulators, increasing expression of survival signals, downregulating proapoptotic factors	hsa04512 hsa04142 hsa04668 hsa03050 hsa04115 hsa04012 hsa04210 hsa04350 hsa04151 hsa04122 hsa04060 hsa04068 hsa04370 hsa04140 hsa04621 hsa04071	ECM-receptor interaction Lysosome TNF signaling pathway Proteasome p53 signaling pathway ErbB signaling pathway Apoptosis TGF-beta signaling pathway PI3K-Akt signaling pathway Sulfur relay system Cytokine-cytokine receptor interaction FoxO signaling pathway VEGF signaling pathway Autophagy NOD-like receptor signaling pathway Sphingolipid signaling pathway	Environmental Information Processing; Signaling molecules and interaction Cellular Processes; Transport and catabolism Environmental Information Processing; Signal transduction Genetic Information Processing; Folding, sorting and degradation Cellular Processes; Cell growth and death Environmental Information Processing; Signal transduction Cellular Processes; Cell growth and death Environmental I…
Sustaining Proliferative Signaling	proliferative signaling, growth-promoting signal, growth-stimulatory signal, mitogenic signals, proliferative stimulation, disruption of negative-feedback mechanisms of proliferative signaling	hsa04630 hsa05205 hsa04014 hsa04390 hsa04012 hsa04010 hsa04370 hsa04919 hsa04071 hsa04151 hsa05231 hsa04350 hsa03320 hsa04310 hsa04340 hsa04520	Jak-STAT signaling pathway Proteoglycans in cancer Ras signaling pathway Hippo signaling pathway ErbB signaling pathway MAPK signaling pathway VEGF signaling pathway Thyroid hormone signaling pathway Sphingolipid signaling pathway PI3K-Akt signaling pathway Choline metabolism in cancer TGF-beta signaling pathway PPAR signaling pathway Wnt signaling pathway Hedgehog signaling pathway Adherens junc…	Environmental Information Processing; Signal transduction Human Diseases; Cancers Environmental Information Processing; Signal transduction Environmental Information Processing; Signal transduction Environmental Information Processing; Signal transduction Environmental Information Processing; Signal transduction Environmental Information Processing; Signal transduction Organismal Systems; Endocri…
Tumor-Promoting Inflammation	inflammation	hsa04668 hsa04064 hsa04062 hsa04514 hsa04145 hsa04670	TNF signaling pathway NF-kappa B signaling pathway Chemokine signaling pathway Cell adhesion molecules (CAMs) Phagosome Leukocyte transendothelial migration	Environmental Information Processing; Signal transduction Environmental Information Processing; Signal transduction Organismal Systems; Immune system Environmental Information Processing; Signaling molecules and interaction Cellular Processes; Transport and catabolism Organismal Systems; Immune system
