# Supplementary material for: CHG: A Systematically Integrated Database of Cancer Hallmark Genes
Source: Front Genet. 2020 Feb 5;11:29. doi: 10.3389/fgene.2020.00029 (PMC7013921; doi:10.3389/fgene.2020.00029)
Supplement: Supplementary Table 3 — Specific genes in 34 cancer type of mutation. [file Table_3.xls]

## Sheet: Sheet1
Supplementary Table3: Specific genes in 34 cancer type of mutation.
Gene	Cancer_type	Cancer_abbreviation	Mutation
tp53	adrenocortical cancer	ACC	0.186813
CTNNB1	adrenocortical cancer	ACC	0.142857
Idua	adrenocortical cancer	ACC	0.142857
ank2	adrenocortical cancer	ACC	0.0769231
LAMA5	adrenocortical cancer	ACC	0.0769231
TNXA	adrenocortical cancer	ACC	0.0769231
TNXB	adrenocortical cancer	ACC	0.0769231
TLN2	adrenocortical cancer	ACC	0.0769231
ATM	adrenocortical cancer	ACC	0.0659341
LOC651610	adrenocortical cancer	ACC	0.0659341
CACNA1E	adrenocortical cancer	ACC	0.0659341
CDH4	adrenocortical cancer	ACC	0.0659341
tp53	bladder urothelial carcinoma	BLCA	0.492308
PIK3CA	bladder urothelial carcinoma	BLCA	0.207692
EP300	bladder urothelial carcinoma	BLCA	0.161538
CREBBP	bladder urothelial carcinoma	BLCA	0.146154
SPTAN1	bladder urothelial carcinoma	BLCA	0.146154
ATM	bladder urothelial carcinoma	BLCA	0.138462
LOC651610	bladder urothelial carcinoma	BLCA	0.138462
CDKN1A	bladder urothelial carcinoma	BLCA	0.138462
fgfr3	bladder urothelial carcinoma	BLCA	0.138462
TNXA	bladder urothelial carcinoma	BLCA	0.138462
TNXB	bladder urothelial carcinoma	BLCA	0.138462
ank2	bladder urothelial carcinoma	BLCA	0.130769
PIK3CA	breast invasive carcinoma	BRCA	0.326284
tp53	breast invasive carcinoma	BRCA	0.311178
CDH1	breast invasive carcinoma	BRCA	0.115811
MAP3K1	breast invasive carcinoma	BRCA	0.0735146
SPTA1	breast invasive carcinoma	BRCA	0.0433031
NCOR1	breast invasive carcinoma	BRCA	0.0422961
LRP2	breast invasive carcinoma	BRCA	0.0382679
PTENP1	breast invasive carcinoma	BRCA	0.0362538
pten	breast invasive carcinoma	BRCA	0.0362538
ank2	breast invasive carcinoma	BRCA	0.0322256
MAP2K4	breast invasive carcinoma	BRCA	0.0322256
PIK3CA	cervical&endocervical cancer	CESC	0.273196
EP300	cervical&endocervical cancer	CESC	0.113402
ZFHX3	cervical&endocervical cancer	CESC	0.0927835
LRP2	cervical&endocervical cancer	CESC	0.0927835
CREBBP	cervical&endocervical cancer	CESC	0.0876289
HLA-A	cervical&endocervical cancer	CESC	0.0876289
VCAN	cervical&endocervical cancer	CESC	0.0824742
DYNC1H1	cervical&endocervical cancer	CESC	0.0824742
MYH9	cervical&endocervical cancer	CESC	0.0824742
PTENP1	cervical&endocervical cancer	CESC	0.0824742
pten	cervical&endocervical cancer	CESC	0.0824742
IDH1	cholangiocarcinoma	CHOL	0.138889
SEC22B	cholangiocarcinoma	CHOL	0.138889
EPHA2	cholangiocarcinoma	CHOL	0.111111
tp53	cholangiocarcinoma	CHOL	0.111111
ATM	cholangiocarcinoma	CHOL	0.0833333
LOC651610	cholangiocarcinoma	CHOL	0.0833333
FGFR2	cholangiocarcinoma	CHOL	0.0833333
HSP90AB1	cholangiocarcinoma	CHOL	0.0833333
MPDZ	cholangiocarcinoma	CHOL	0.0833333
ank1	cholangiocarcinoma	CHOL	0.0555556
ank2	cholangiocarcinoma	CHOL	0.0555556
APC	colon adenocarcinoma	COAD	0.726027
tp53	colon adenocarcinoma	COAD	0.552511
Kras	colon adenocarcinoma	COAD	0.420091
PIK3CA	colon adenocarcinoma	COAD	0.273973
IRF5	colon adenocarcinoma	COAD	0.246575
Cacna1b	colon adenocarcinoma	COAD	0.242009
LAMA5	colon adenocarcinoma	COAD	0.205479
CACNA1H	colon adenocarcinoma	COAD	0.205479
Col6a3	colon adenocarcinoma	COAD	0.182648
Gli3	colon adenocarcinoma	COAD	0.159817
Pim1	diffuse large B-cell lymphoma	DLBC	0.25
CARD11	diffuse large B-cell lymphoma	DLBC	0.208333
ATM	diffuse large B-cell lymphoma	DLBC	0.1875
LOC651610	diffuse large B-cell lymphoma	DLBC	0.1875
LAMA5	diffuse large B-cell lymphoma	DLBC	0.1875
egfr	diffuse large B-cell lymphoma	DLBC	0.166667
LRP2	diffuse large B-cell lymphoma	DLBC	0.166667
MET	diffuse large B-cell lymphoma	DLBC	0.166667
Stat3	diffuse large B-cell lymphoma	DLBC	0.166667
TNFAIP3	diffuse large B-cell lymphoma	DLBC	0.166667
COL21A1	diffuse large B-cell lymphoma	DLBC	0.166667
tp53	esophageal carcinoma	ESCA	0.827027
SPTA1	esophageal carcinoma	ESCA	0.167568
DYNC2H1	esophageal carcinoma	ESCA	0.140541
CACNA1E	esophageal carcinoma	ESCA	0.12973
COL29A1	esophageal carcinoma	ESCA	0.124324
ATM	esophageal carcinoma	ESCA	0.118919
LOC651610	esophageal carcinoma	ESCA	0.118919
LAMA1	esophageal carcinoma	ESCA	0.118919
ank2	esophageal carcinoma	ESCA	0.113514
CDKN2A	esophageal carcinoma	ESCA	0.113514
VCAN	esophageal carcinoma	ESCA	0.113514
tp53	FFPE pilot phase	FPPP	0.516854
APC	FFPE pilot phase	FPPP	0.280899
CACNA1E	FFPE pilot phase	FPPP	0.258427
ank1	FFPE pilot phase	FPPP	0.247191
ZFHX3	FFPE pilot phase	FPPP	0.247191
Lama2	FFPE pilot phase	FPPP	0.247191
PIK3CA	FFPE pilot phase	FPPP	0.235955
ank2	FFPE pilot phase	FPPP	0.224719
SPTA1	FFPE pilot phase	FPPP	0.224719
DYNC1H1	FFPE pilot phase	FPPP	0.213483
PTENP1	glioblastoma multiforme	GBM	0.308511
pten	glioblastoma multiforme	GBM	0.308511
tp53	glioblastoma multiforme	GBM	0.297872
egfr	glioblastoma multiforme	GBM	0.280142
NF1	glioblastoma multiforme	GBM	0.117021
PIK3CA	glioblastoma multiforme	GBM	0.106383
Pik3r1	glioblastoma multiforme	GBM	0.102837
SPTA1	glioblastoma multiforme	GBM	0.0957447
RELN	glioblastoma multiforme	GBM	0.0673759
LRP2	glioblastoma multiforme	GBM	0.0638298
Col6a3	glioblastoma multiforme	GBM	0.0602837
tp53	head&neck squamous cell carcinoma	HNSC	0.734767
CDKN2A	head&neck squamous cell carcinoma	HNSC	0.222222
PIK3CA	head&neck squamous cell carcinoma	HNSC	0.207885
notch1	head&neck squamous cell carcinoma	HNSC	0.204301
LRP2	head&neck squamous cell carcinoma	HNSC	0.121864
RELN	head&neck squamous cell carcinoma	HNSC	0.111111
Lama2	head&neck squamous cell carcinoma	HNSC	0.107527
ank2	head&neck squamous cell carcinoma	HNSC	0.09319
CASP8	head&neck squamous cell carcinoma	HNSC	0.0860215
MYH4	head&neck squamous cell carcinoma	HNSC	0.0860215
tp53	kidney chromophobe	KICH	0.287879
KIR2DL1	kidney chromophobe	KICH	0.0757576
KIR2DL2	kidney chromophobe	KICH	0.0757576
KIR3DP1	kidney chromophobe	KICH	0.0757576
Cacna1a	kidney chromophobe	KICH	0.0606061
PTENP1	kidney chromophobe	KICH	0.0606061
pten	kidney chromophobe	KICH	0.0606061
ATM	kidney chromophobe	KICH	0.0454545
LOC651610	kidney chromophobe	KICH	0.0454545
Flt4	kidney chromophobe	KICH	0.0454545
Notch2	kidney chromophobe	KICH	0.0454545
HNF1A	kidney chromophobe	KICH	0.0454545
tiam1	kidney chromophobe	KICH	0.0454545
DYNC2H1	kidney chromophobe	KICH	0.0454545
vwf	kidney clear cell carcinoma	KIRC	0.0978723
arap3	kidney clear cell carcinoma	KIRC	0.0978723
CACNA1S	kidney clear cell carcinoma	KIRC	0.093617
CD4	kidney clear cell carcinoma	KIRC	0.093617
GRIN2B	kidney clear cell carcinoma	KIRC	0.093617
MTOR	kidney clear cell carcinoma	KIRC	0.0893617
PIAS3	kidney clear cell carcinoma	KIRC	0.0893617
EP300	kidney clear cell carcinoma	KIRC	0.0851064
Pole	kidney clear cell carcinoma	KIRC	0.0851064
CR2	kidney clear cell carcinoma	KIRC	0.0808511
MET	kidney papilary cell carcinoma	KIRP	0.0701754
ZFHX3	kidney papilary cell carcinoma	KIRP	0.0584795
LRP2	kidney papilary cell carcinoma	KIRP	0.0584795
Nf2	kidney papilary cell carcinoma	KIRP	0.0526316
VCAN	kidney papilary cell carcinoma	KIRP	0.0467836
LRP6	kidney papilary cell carcinoma	KIRP	0.0467836
SPTAN1	kidney papilary cell carcinoma	KIRP	0.0467836
CHEK2	kidney papilary cell carcinoma	KIRP	0.0467836
LOC100133012	kidney papilary cell carcinoma	KIRP	0.0467836
LOC646096	kidney papilary cell carcinoma	KIRP	0.0467836
ANK3	kidney papilary cell carcinoma	KIRP	0.0409357
Col6a3	kidney papilary cell carcinoma	KIRP	0.0409357
FLT3	acute myeloid leukemia	LAML	0.284264
DNMT3A	acute myeloid leukemia	LAML	0.258883
IDH2	acute myeloid leukemia	LAML	0.101523
IDH1	acute myeloid leukemia	LAML	0.0964467
tp53	acute myeloid leukemia	LAML	0.0812183
NRAS	acute myeloid leukemia	LAML	0.0761421
LOC344593	acute myeloid leukemia	LAML	0.0456853
LOC442113	acute myeloid leukemia	LAML	0.0456853
PTPN11	acute myeloid leukemia	LAML	0.0456853
KIT	acute myeloid leukemia	LAML	0.0406091
LOC652799	acute myeloid leukemia	LAML	0.0406091
LOC653882	acute myeloid leukemia	LAML	0.0406091
Kras	acute myeloid leukemia	LAML	0.0406091
PLCE1	acute myeloid leukemia	LAML	0.0203046
IDH1	brain lower grade glioma	LGG	0.772727
tp53	brain lower grade glioma	LGG	0.51049
notch1	brain lower grade glioma	LGG	0.111888
PIK3CA	brain lower grade glioma	LGG	0.0839161
NF1	brain lower grade glioma	LGG	0.0594406
egfr	brain lower grade glioma	LGG	0.0524476
Pik3r1	brain lower grade glioma	LGG	0.048951
PTENP1	brain lower grade glioma	LGG	0.0454545
pten	brain lower grade glioma	LGG	0.0454545
IDH2	brain lower grade glioma	LGG	0.041958
LRP2	brain lower grade glioma	LGG	0.0314685
tp53	liver hepatocellular carcinoma	LIHC	0.29703
CTNNB1	liver hepatocellular carcinoma	LIHC	0.277228
SEC22B	liver hepatocellular carcinoma	LIHC	0.212871
CACNA1E	liver hepatocellular carcinoma	LIHC	0.133663
LAMA1	liver hepatocellular carcinoma	LIHC	0.123762
SPTA1	liver hepatocellular carcinoma	LIHC	0.113861
CR1	liver hepatocellular carcinoma	LIHC	0.10396
LRP2	liver hepatocellular carcinoma	LIHC	0.10396
NOS1	liver hepatocellular carcinoma	LIHC	0.0990099
CFTR	liver hepatocellular carcinoma	LIHC	0.0940594
tp53	lung adenocarcinoma	LUAD	0.46087
Kras	lung adenocarcinoma	LUAD	0.326087
SPTA1	lung adenocarcinoma	LUAD	0.286957
ank2	lung adenocarcinoma	LUAD	0.182609
CACNA1E	lung adenocarcinoma	LUAD	0.182609
RELN	lung adenocarcinoma	LUAD	0.182609
TNR	lung adenocarcinoma	LUAD	0.178261
STK11	lung adenocarcinoma	LUAD	0.173913
myh2	lung adenocarcinoma	LUAD	0.16087
egfr	lung adenocarcinoma	LUAD	0.152174
tp53	lung squamous cell carcinoma	LUSC	0.820225
SPTA1	lung squamous cell carcinoma	LUSC	0.275281
LRP2	lung squamous cell carcinoma	LUSC	0.230337
ank2	lung squamous cell carcinoma	LUSC	0.196629
CNTNAP2	lung squamous cell carcinoma	LUSC	0.191011
Ctnna2	lung squamous cell carcinoma	LUSC	0.185393
TNR	lung squamous cell carcinoma	LUSC	0.185393
myh2	lung squamous cell carcinoma	LUSC	0.168539
Lama2	lung squamous cell carcinoma	LUSC	0.162921
NRXN1	lung squamous cell carcinoma	LUSC	0.162921
Nf2	mesothelioma	MESO	0.228916
tp53	mesothelioma	MESO	0.156627
Lats2	mesothelioma	MESO	0.0963855
Pak2	mesothelioma	MESO	0.0843373
LAMA5	mesothelioma	MESO	0.0481928
ptch1	mesothelioma	MESO	0.0481928
vwf	mesothelioma	MESO	0.0481928
SEC22B	mesothelioma	MESO	0.0481928
ank2	mesothelioma	MESO	0.0361446
CREBBP	mesothelioma	MESO	0.0361446
tp53	ovarian serous cystadenocarcinoma	OV	0.830435
NF1	ovarian serous cystadenocarcinoma	OV	0.0652174
Col6a3	ovarian serous cystadenocarcinoma	OV	0.0478261
MYH1	ovarian serous cystadenocarcinoma	OV	0.0478261
MYH4	ovarian serous cystadenocarcinoma	OV	0.0478261
BRCA1	ovarian serous cystadenocarcinoma	OV	0.0434783
SPTA1	ovarian serous cystadenocarcinoma	OV	0.0434783
ADCY2	ovarian serous cystadenocarcinoma	OV	0.0391304
LRP2	ovarian serous cystadenocarcinoma	OV	0.0391304
NOTCH4	ovarian serous cystadenocarcinoma	OV	0.0391304
Kras	pancreatic adenocarcinoma	PAAD	0.906667
tp53	pancreatic adenocarcinoma	PAAD	0.693333
smad4	pancreatic adenocarcinoma	PAAD	0.246667
CDKN2A	pancreatic adenocarcinoma	PAAD	0.146667
Gli3	pancreatic adenocarcinoma	PAAD	0.0666667
Gnas	pancreatic adenocarcinoma	PAAD	0.0666667
SPTA1	pancreatic adenocarcinoma	PAAD	0.0666667
TNXA	pancreatic adenocarcinoma	PAAD	0.0666667
TNXB	pancreatic adenocarcinoma	PAAD	0.0666667
Cacna1b	pancreatic adenocarcinoma	PAAD	0.06
LRP2	pancreatic adenocarcinoma	PAAD	0.06
hras	pheochromocytoma&paraganglioma	PCPG	0.0978261
NF1	pheochromocytoma&paraganglioma	PCPG	0.0815217
CHEK2	pheochromocytoma&paraganglioma	PCPG	0.0434783
LOC100133012	pheochromocytoma&paraganglioma	PCPG	0.0434783
LOC646096	pheochromocytoma&paraganglioma	PCPG	0.0434783
RET	pheochromocytoma&paraganglioma	PCPG	0.0326087
Polr3b	pheochromocytoma&paraganglioma	PCPG	0.0271739
aqp7	pheochromocytoma&paraganglioma	PCPG	0.0217391
ZFHX3	pheochromocytoma&paraganglioma	PCPG	0.0217391
HLA-A	pheochromocytoma&paraganglioma	PCPG	0.0217391
Cacna1d	pheochromocytoma&paraganglioma	PCPG	0.0163043
Hspa1l	pheochromocytoma&paraganglioma	PCPG	0.0163043
tp53	prostate adenocarcinoma	PRAD	0.0692771
SPTA1	prostate adenocarcinoma	PRAD	0.0542169
ATM	prostate adenocarcinoma	PRAD	0.0421687
LOC651610	prostate adenocarcinoma	PRAD	0.0421687
TNXA	prostate adenocarcinoma	PRAD	0.0301205
TNXB	prostate adenocarcinoma	PRAD	0.0301205
PTENP1	prostate adenocarcinoma	PRAD	0.0271084
pten	prostate adenocarcinoma	PRAD	0.0271084
BRAF	prostate adenocarcinoma	PRAD	0.0240964
CTNNB1	prostate adenocarcinoma	PRAD	0.0240964
ASH1L	prostate adenocarcinoma	PRAD	0.0240964
ZFHX3	prostate adenocarcinoma	PRAD	0.0210843
CACNA1E	prostate adenocarcinoma	PRAD	0.0210843
APC	rectum adenocarcinoma	READ	0.851852
tp53	rectum adenocarcinoma	READ	0.790123
Kras	rectum adenocarcinoma	READ	0.395062
IRF5	rectum adenocarcinoma	READ	0.308642
LAMA5	rectum adenocarcinoma	READ	0.17284
smad4	rectum adenocarcinoma	READ	0.160494
Lats2	rectum adenocarcinoma	READ	0.160494
Cacna1b	rectum adenocarcinoma	READ	0.135802
Gli3	rectum adenocarcinoma	READ	0.135802
CACNA1H	rectum adenocarcinoma	READ	0.135802
tp53	sarcoma	SARC	0.362934
msn	sarcoma	SARC	0.0694981
LRP2	sarcoma	SARC	0.0656371
SEC22B	sarcoma	SARC	0.0656371
Agap2	sarcoma	SARC	0.0579151
CACNA1H	sarcoma	SARC	0.0540541
MYH1	sarcoma	SARC	0.0501931
myh2	sarcoma	SARC	0.046332
vwf	sarcoma	SARC	0.046332
CR1	sarcoma	SARC	0.042471
BRAF	skin cutaneous melanoma	SKCM	0.513196
ANK3	skin cutaneous melanoma	SKCM	0.398827
myh2	skin cutaneous melanoma	SKCM	0.346041
GRIN2A	skin cutaneous melanoma	SKCM	0.334311
MYH1	skin cutaneous melanoma	SKCM	0.328446
TNXA	skin cutaneous melanoma	SKCM	0.313783
TNXB	skin cutaneous melanoma	SKCM	0.313783
MYH4	skin cutaneous melanoma	SKCM	0.302053
RELN	skin cutaneous melanoma	SKCM	0.296188
SPTA1	skin cutaneous melanoma	SKCM	0.296188
CACNA1E	skin cutaneous melanoma	SKCM	0.284457
tp53	stomach adenocarcinoma	STAD	0.477509
SPTA1	stomach adenocarcinoma	STAD	0.231834
PIK3CA	stomach adenocarcinoma	STAD	0.197232
NRXN1	stomach adenocarcinoma	STAD	0.179931
Gli3	stomach adenocarcinoma	STAD	0.176471
LRP2	stomach adenocarcinoma	STAD	0.176471
LAMA1	stomach adenocarcinoma	STAD	0.176471
ank2	stomach adenocarcinoma	STAD	0.155709
APC	stomach adenocarcinoma	STAD	0.155709
Col6a3	stomach adenocarcinoma	STAD	0.155709
KIT	testicular germ cell tumor	TGCT	0.173077
LOC652799	testicular germ cell tumor	TGCT	0.173077
LOC653882	testicular germ cell tumor	TGCT	0.173077
Kras	testicular germ cell tumor	TGCT	0.121795
SEC22B	testicular germ cell tumor	TGCT	0.121795
ERC1	testicular germ cell tumor	TGCT	0.0512821
NRAS	testicular germ cell tumor	TGCT	0.0448718
CACNA1C	testicular germ cell tumor	TGCT	0.0384615
LOC100131098	testicular germ cell tumor	TGCT	0.0384615
CR1	testicular germ cell tumor	TGCT	0.0320513
PMS2	testicular germ cell tumor	TGCT	0.0320513
SYMPK	testicular germ cell tumor	TGCT	0.0320513
COL29A1	testicular germ cell tumor	TGCT	0.0320513
BRAF	thyroid carcinoma	THCA	0.6
NRAS	thyroid carcinoma	THCA	0.0839506
hras	thyroid carcinoma	THCA	0.0345679
ZFHX3	thyroid carcinoma	THCA	0.0222222
SPTA1	thyroid carcinoma	THCA	0.0148148
ATM	thyroid carcinoma	THCA	0.0123457
LOC651610	thyroid carcinoma	THCA	0.0123457
CACNA1E	thyroid carcinoma	THCA	0.0123457
ITPR2	thyroid carcinoma	THCA	0.0123457
PPM1D	thyroid carcinoma	THCA	0.0123457
CACNA1G	thyroid carcinoma	THCA	0.0123457
SEC22B	thymoma	THYM	0.113821
hras	thymoma	THYM	0.0731707
ADH1A	thymoma	THYM	0.0406504
ADH1B	thymoma	THYM	0.0406504
Adh1c	thymoma	THYM	0.0406504
CHEK1	thymoma	THYM	0.0406504
FLNC	thymoma	THYM	0.0406504
HDAC4	thymoma	THYM	0.0406504

## Sheet: Sheet2
Supplementary Table3: Specific genes in 34 cancer type of CNV.
Gene	Cancer_type	Cancer_abbreviation	CNV
TUBA3D	adrenocortical cancer	ACC	0.670455
tuba3c	adrenocortical cancer	ACC	0.670455
NEGR1	adrenocortical cancer	ACC	0.590909
IGLL1	adrenocortical cancer	ACC	0.579545
FCGR1C	adrenocortical cancer	ACC	0.556818
fcgr1a	adrenocortical cancer	ACC	0.556818
IDH3B	adrenocortical cancer	ACC	0.545455
ADH1A	adrenocortical cancer	ACC	0.488636
ADH1B	adrenocortical cancer	ACC	0.488636
Adh1c	adrenocortical cancer	ACC	0.488636
PPM1B	adrenocortical cancer	ACC	0.477273
ccl8	adrenocortical cancer	ACC	0.477273
Setdb1	adrenocortical cancer	ACC	0.465909
CCR8	adrenocortical cancer	ACC	0.465909
FCGR1C	bladder urothelial carcinoma	BLCA	0.413158
fcgr1a	bladder urothelial carcinoma	BLCA	0.413158
CCR8	bladder urothelial carcinoma	BLCA	0.342105
Setdb1	bladder urothelial carcinoma	BLCA	0.310526
IDH3B	bladder urothelial carcinoma	BLCA	0.305263
TUBA3D	bladder urothelial carcinoma	BLCA	0.3
tuba3c	bladder urothelial carcinoma	BLCA	0.3
IGLL1	bladder urothelial carcinoma	BLCA	0.273684
ccl8	bladder urothelial carcinoma	BLCA	0.255263
ADH1A	bladder urothelial carcinoma	BLCA	0.25
ADH1B	bladder urothelial carcinoma	BLCA	0.25
Adh1c	bladder urothelial carcinoma	BLCA	0.25
slc17a5	bladder urothelial carcinoma	BLCA	0.236842
PLD1	bladder urothelial carcinoma	BLCA	0.221053
FCGR1C	breast invasive carcinoma	BRCA	0.660664
fcgr1a	breast invasive carcinoma	BRCA	0.660664
Setdb1	breast invasive carcinoma	BRCA	0.526066
ccl8	breast invasive carcinoma	BRCA	0.389573
TUBA3D	breast invasive carcinoma	BRCA	0.370616
tuba3c	breast invasive carcinoma	BRCA	0.370616
IGLL1	breast invasive carcinoma	BRCA	0.293839
IDH3B	breast invasive carcinoma	BRCA	0.291943
slc17a5	breast invasive carcinoma	BRCA	0.264455
CCR8	breast invasive carcinoma	BRCA	0.249289
ADH1A	breast invasive carcinoma	BRCA	0.235071
ADH1B	breast invasive carcinoma	BRCA	0.235071
Adh1c	breast invasive carcinoma	BRCA	0.235071
NEGR1	breast invasive carcinoma	BRCA	0.233175
FCGR1C	cervical&endocervical cancer	CESC	0.455197
fcgr1a	cervical&endocervical cancer	CESC	0.455197
DLG1	cervical&endocervical cancer	CESC	0.451613
CCR8	cervical&endocervical cancer	CESC	0.387097
Setdb1	cervical&endocervical cancer	CESC	0.340502
TUBA3D	cervical&endocervical cancer	CESC	0.308244
tuba3c	cervical&endocervical cancer	CESC	0.308244
IDH3B	cervical&endocervical cancer	CESC	0.293907
ADH1A	cervical&endocervical cancer	CESC	0.290323
ADH1B	cervical&endocervical cancer	CESC	0.290323
Adh1c	cervical&endocervical cancer	CESC	0.290323
PLD1	cervical&endocervical cancer	CESC	0.283154
NEGR1	cervical&endocervical cancer	CESC	0.229391
KIR2DS2	cervical&endocervical cancer	CESC	0.215054
KIR2DS4	cervical&endocervical cancer	CESC	0.215054
CCR8	cholangiocarcinoma	CHOL	0.694444
FCGR1C	cholangiocarcinoma	CHOL	0.638889
fcgr1a	cholangiocarcinoma	CHOL	0.638889
slc17a5	cholangiocarcinoma	CHOL	0.611111
Setdb1	cholangiocarcinoma	CHOL	0.527778
TUBA3D	cholangiocarcinoma	CHOL	0.444444
tuba3c	cholangiocarcinoma	CHOL	0.444444
NEGR1	cholangiocarcinoma	CHOL	0.444444
ADH1A	cholangiocarcinoma	CHOL	0.416667
ADH1B	cholangiocarcinoma	CHOL	0.416667
Adh1c	cholangiocarcinoma	CHOL	0.416667
CCNA1	cholangiocarcinoma	CHOL	0.333333
HLA-DQA2	cholangiocarcinoma	CHOL	0.305556
DLG1	cholangiocarcinoma	CHOL	0.277778
TUBA3D	colon adenocarcinoma	COAD	0.546569
tuba3c	colon adenocarcinoma	COAD	0.546569
IDH3B	colon adenocarcinoma	COAD	0.495098
CCNA1	colon adenocarcinoma	COAD	0.348039
ccl8	colon adenocarcinoma	COAD	0.208333
ADH1A	colon adenocarcinoma	COAD	0.203431
ADH1B	colon adenocarcinoma	COAD	0.203431
Adh1c	colon adenocarcinoma	COAD	0.203431
FCGR1C	colon adenocarcinoma	COAD	0.20098
fcgr1a	colon adenocarcinoma	COAD	0.20098
NEGR1	colon adenocarcinoma	COAD	0.198529
HLA-DQA2	colon adenocarcinoma	COAD	0.178922
SSBP1	colon adenocarcinoma	COAD	0.169118
Setdb1	colon adenocarcinoma	COAD	0.159314
eif2ak3	diffuse large B-cell lymphoma	DLBC	0.478261
rpiA	diffuse large B-cell lymphoma	DLBC	0.456522
FCGR1C	diffuse large B-cell lymphoma	DLBC	0.304348
fcgr1a	diffuse large B-cell lymphoma	DLBC	0.304348
CCR8	diffuse large B-cell lymphoma	DLBC	0.23913
CDKN2A	diffuse large B-cell lymphoma	DLBC	0.217391
HLA-DQA2	diffuse large B-cell lymphoma	DLBC	0.217391
slc17a5	diffuse large B-cell lymphoma	DLBC	0.217391
SOST	diffuse large B-cell lymphoma	DLBC	0.217391
Setdb1	diffuse large B-cell lymphoma	DLBC	0.195652
HLA-DQB1	diffuse large B-cell lymphoma	DLBC	0.173913
LOC100133583	diffuse large B-cell lymphoma	DLBC	0.173913
CCR8	esophageal carcinoma	ESCA	0.519337
IDH3B	esophageal carcinoma	ESCA	0.453039
TUBA3D	esophageal carcinoma	ESCA	0.441989
tuba3c	esophageal carcinoma	ESCA	0.441989
ADH1A	esophageal carcinoma	ESCA	0.425414
ADH1B	esophageal carcinoma	ESCA	0.425414
Adh1c	esophageal carcinoma	ESCA	0.425414
PLD1	esophageal carcinoma	ESCA	0.348066
FCGR1C	esophageal carcinoma	ESCA	0.348066
fcgr1a	esophageal carcinoma	ESCA	0.348066
DLG1	esophageal carcinoma	ESCA	0.337017
CCNA1	esophageal carcinoma	ESCA	0.309392
IGLL1	esophageal carcinoma	ESCA	0.276243
Setdb1	esophageal carcinoma	ESCA	0.270718
egfr	glioblastoma multiforme	GBM	0.378486
IDH3B	glioblastoma multiforme	GBM	0.276892
TUBA3D	glioblastoma multiforme	GBM	0.256972
tuba3c	glioblastoma multiforme	GBM	0.256972
lamb4	glioblastoma multiforme	GBM	0.252988
JUND	glioblastoma multiforme	GBM	0.252988
SSBP1	glioblastoma multiforme	GBM	0.233068
KIR2DS2	glioblastoma multiforme	GBM	0.229084
KIR2DS4	glioblastoma multiforme	GBM	0.229084
sec61g	glioblastoma multiforme	GBM	0.195219
IGLL1	glioblastoma multiforme	GBM	0.183267
EXOC4	glioblastoma multiforme	GBM	0.169323
CCR8	head&neck squamous cell carcinoma	HNSC	0.577909
TUBA3D	head&neck squamous cell carcinoma	HNSC	0.357002
tuba3c	head&neck squamous cell carcinoma	HNSC	0.357002
DLG1	head&neck squamous cell carcinoma	HNSC	0.349112
PLD1	head&neck squamous cell carcinoma	HNSC	0.258383
IDH3B	head&neck squamous cell carcinoma	HNSC	0.244576
CCNA1	head&neck squamous cell carcinoma	HNSC	0.213018
ACO1	head&neck squamous cell carcinoma	HNSC	0.189349
ADH1A	head&neck squamous cell carcinoma	HNSC	0.185404
ADH1B	head&neck squamous cell carcinoma	HNSC	0.185404
Adh1c	head&neck squamous cell carcinoma	HNSC	0.185404
esrrb	head&neck squamous cell carcinoma	HNSC	0.18146
ROCK1	head&neck squamous cell carcinoma	HNSC	0.167653
ROCK1P1	head&neck squamous cell carcinoma	HNSC	0.167653
NEGR1	kidney chromophobe	KICH	0.878788
TUBA3D	kidney chromophobe	KICH	0.833333
tuba3c	kidney chromophobe	KICH	0.833333
FCGR1C	kidney chromophobe	KICH	0.833333
fcgr1a	kidney chromophobe	KICH	0.833333
ADH1A	kidney chromophobe	KICH	0.818182
ADH1B	kidney chromophobe	KICH	0.818182
Adh1c	kidney chromophobe	KICH	0.818182
ccl8	kidney chromophobe	KICH	0.772727
slc17a5	kidney chromophobe	KICH	0.727273
CCR8	kidney chromophobe	KICH	0.666667
Setdb1	kidney chromophobe	KICH	0.636364
PPM1B	kidney chromophobe	KICH	0.590909
esrrb	kidney chromophobe	KICH	0.575758
CCR8	kidney clear cell carcinoma	KIRC	0.83004
esrrb	kidney clear cell carcinoma	KIRC	0.189723
CNKSR3	kidney clear cell carcinoma	KIRC	0.181818
MAGI1	kidney clear cell carcinoma	KIRC	0.181818
EXOC4	kidney clear cell carcinoma	KIRC	0.16996
LOC100133678	kidney clear cell carcinoma	KIRC	0.134387
hla-dqa1	kidney clear cell carcinoma	KIRC	0.134387
CDH3	kidney clear cell carcinoma	KIRC	0.120553
IDH3B	kidney clear cell carcinoma	KIRC	0.114625
TAP2	kidney clear cell carcinoma	KIRC	0.108696
DLG1	kidney clear cell carcinoma	KIRC	0.108696
FCGR1C	kidney clear cell carcinoma	KIRC	0.108696
fcgr1a	kidney clear cell carcinoma	KIRC	0.108696
ccl8	kidney papilary cell carcinoma	KIRP	0.586957
CCR8	kidney papilary cell carcinoma	KIRP	0.282609
IDH3B	kidney papilary cell carcinoma	KIRP	0.246377
DLG1	kidney papilary cell carcinoma	KIRP	0.231884
TUBA3D	kidney papilary cell carcinoma	KIRP	0.184783
tuba3c	kidney papilary cell carcinoma	KIRP	0.184783
SSBP1	kidney papilary cell carcinoma	KIRP	0.177536
HLA-DQA2	kidney papilary cell carcinoma	KIRP	0.152174
SOST	kidney papilary cell carcinoma	KIRP	0.152174
IGLL1	kidney papilary cell carcinoma	KIRP	0.152174
EXOC4	kidney papilary cell carcinoma	KIRP	0.148551
EXOC4	acute myeloid leukemia	LAML	0.201031
TAP2	acute myeloid leukemia	LAML	0.159794
HLA-DQA2	acute myeloid leukemia	LAML	0.154639
HLA-DRB4	acute myeloid leukemia	LAML	0.14433
hla-drb1	acute myeloid leukemia	LAML	0.14433
Erbb4	acute myeloid leukemia	LAML	0.14433
CDH3	acute myeloid leukemia	LAML	0.134021
LOC100133678	acute myeloid leukemia	LAML	0.134021
hla-dqa1	acute myeloid leukemia	LAML	0.134021
Pik3cb	acute myeloid leukemia	LAML	0.128866
Sv2c	acute myeloid leukemia	LAML	0.128866
PPP2R3B	acute myeloid leukemia	LAML	0.128866
NEGR1	brain lower grade glioma	LGG	0.275154
KIR2DS2	brain lower grade glioma	LGG	0.25462
KIR2DS4	brain lower grade glioma	LGG	0.25462
TUBA3D	brain lower grade glioma	LGG	0.147844
tuba3c	brain lower grade glioma	LGG	0.147844
EXOC4	brain lower grade glioma	LGG	0.131417
HLA-DQA2	brain lower grade glioma	LGG	0.129363
HLA-DRB4	brain lower grade glioma	LGG	0.125257
hla-drb1	brain lower grade glioma	LGG	0.125257
SOST	brain lower grade glioma	LGG	0.119097
LOC100133678	brain lower grade glioma	LGG	0.110883
hla-dqa1	brain lower grade glioma	LGG	0.110883
ADH1A	brain lower grade glioma	LGG	0.104723
ADH1B	brain lower grade glioma	LGG	0.104723
Adh1c	brain lower grade glioma	LGG	0.104723
TAP2	brain lower grade glioma	LGG	0.102669
FCGR1C	liver hepatocellular carcinoma	LIHC	0.709402
fcgr1a	liver hepatocellular carcinoma	LIHC	0.709402
Setdb1	liver hepatocellular carcinoma	LIHC	0.581197
ADH1A	liver hepatocellular carcinoma	LIHC	0.404558
ADH1B	liver hepatocellular carcinoma	LIHC	0.404558
Adh1c	liver hepatocellular carcinoma	LIHC	0.404558
TUBA3D	liver hepatocellular carcinoma	LIHC	0.358974
tuba3c	liver hepatocellular carcinoma	LIHC	0.358974
slc17a5	liver hepatocellular carcinoma	LIHC	0.299145
TNFSF4	liver hepatocellular carcinoma	LIHC	0.250712
IDH3B	liver hepatocellular carcinoma	LIHC	0.247863
ccl8	liver hepatocellular carcinoma	LIHC	0.233618
HLA-DQA2	liver hepatocellular carcinoma	LIHC	0.222222
NEGR1	liver hepatocellular carcinoma	LIHC	0.219373
FCGR1C	lung adenocarcinoma	LUAD	0.61413
fcgr1a	lung adenocarcinoma	LUAD	0.61413
Setdb1	lung adenocarcinoma	LUAD	0.472826
TUBA3D	lung adenocarcinoma	LUAD	0.353261
tuba3c	lung adenocarcinoma	LUAD	0.353261
IDH3B	lung adenocarcinoma	LUAD	0.326087
JUND	lung adenocarcinoma	LUAD	0.309783
slc17a5	lung adenocarcinoma	LUAD	0.255435
CCR8	lung adenocarcinoma	LUAD	0.244565
ccl8	lung adenocarcinoma	LUAD	0.244565
HLA-DQA2	lung adenocarcinoma	LUAD	0.23913
IGLL1	lung adenocarcinoma	LUAD	0.228261
CCR8	lung squamous cell carcinoma	LUSC	0.683333
TUBA3D	lung squamous cell carcinoma	LUSC	0.5125
tuba3c	lung squamous cell carcinoma	LUSC	0.5125
ADH1A	lung squamous cell carcinoma	LUSC	0.466667
ADH1B	lung squamous cell carcinoma	LUSC	0.466667
Adh1c	lung squamous cell carcinoma	LUSC	0.466667
DLG1	lung squamous cell carcinoma	LUSC	0.458333
PLD1	lung squamous cell carcinoma	LUSC	0.41875
FCGR1C	lung squamous cell carcinoma	LUSC	0.395833
fcgr1a	lung squamous cell carcinoma	LUSC	0.395833
IDH3B	lung squamous cell carcinoma	LUSC	0.379167
Setdb1	lung squamous cell carcinoma	LUSC	0.35
PPM1B	lung squamous cell carcinoma	LUSC	0.33125
IGLL1	lung squamous cell carcinoma	LUSC	0.322917
IGLL1	mesothelioma	MESO	0.44186
CCR8	mesothelioma	MESO	0.395349
ADH1A	mesothelioma	MESO	0.372093
ADH1B	mesothelioma	MESO	0.372093
Adh1c	mesothelioma	MESO	0.372093
TUBA3D	mesothelioma	MESO	0.348837
tuba3c	mesothelioma	MESO	0.348837
slc17a5	mesothelioma	MESO	0.290698
NEGR1	mesothelioma	MESO	0.267442
FCGR1C	mesothelioma	MESO	0.244186
fcgr1a	mesothelioma	MESO	0.244186
Setdb1	mesothelioma	MESO	0.197674
esrrb	mesothelioma	MESO	0.197674
CCNA1	mesothelioma	MESO	0.186047
ccl8	ovarian serous cystadenocarcinoma	OV	0.782143
FCGR1C	ovarian serous cystadenocarcinoma	OV	0.696429
fcgr1a	ovarian serous cystadenocarcinoma	OV	0.696429
ADH1A	ovarian serous cystadenocarcinoma	OV	0.676786
ADH1B	ovarian serous cystadenocarcinoma	OV	0.676786
Adh1c	ovarian serous cystadenocarcinoma	OV	0.676786
TUBA3D	ovarian serous cystadenocarcinoma	OV	0.623214
tuba3c	ovarian serous cystadenocarcinoma	OV	0.623214
IGLL1	ovarian serous cystadenocarcinoma	OV	0.623214
IDH3B	ovarian serous cystadenocarcinoma	OV	0.594643
JUND	ovarian serous cystadenocarcinoma	OV	0.535714
Setdb1	ovarian serous cystadenocarcinoma	OV	0.532143
PLD1	ovarian serous cystadenocarcinoma	OV	0.510714
KIR2DS2	ovarian serous cystadenocarcinoma	OV	0.505357
KIR2DS4	ovarian serous cystadenocarcinoma	OV	0.505357
FCGR1C	pancreatic adenocarcinoma	PAAD	0.237288
fcgr1a	pancreatic adenocarcinoma	PAAD	0.237288
Setdb1	pancreatic adenocarcinoma	PAAD	0.20904
slc17a5	pancreatic adenocarcinoma	PAAD	0.186441
ROCK1	pancreatic adenocarcinoma	PAAD	0.175141
ROCK1P1	pancreatic adenocarcinoma	PAAD	0.175141
LOC100133678	pancreatic adenocarcinoma	PAAD	0.163842
hla-dqa1	pancreatic adenocarcinoma	PAAD	0.163842
HLA-DQA2	pancreatic adenocarcinoma	PAAD	0.152542
KIR2DS2	pancreatic adenocarcinoma	PAAD	0.141243
KIR2DS4	pancreatic adenocarcinoma	PAAD	0.141243
CCR8	pancreatic adenocarcinoma	PAAD	0.135593
NEGR1	pancreatic adenocarcinoma	PAAD	0.129944
IDH3B	pancreatic adenocarcinoma	PAAD	0.129944
NEGR1	pheochromocytoma&paraganglioma	PCPG	0.635838
CCR8	pheochromocytoma&paraganglioma	PCPG	0.323699
DLG1	pheochromocytoma&paraganglioma	PCPG	0.254335
ccl8	pheochromocytoma&paraganglioma	PCPG	0.236994
FCGR1C	pheochromocytoma&paraganglioma	PCPG	0.219653
fcgr1a	pheochromocytoma&paraganglioma	PCPG	0.219653
IGLL1	pheochromocytoma&paraganglioma	PCPG	0.196532
Setdb1	pheochromocytoma&paraganglioma	PCPG	0.184971
PLD1	pheochromocytoma&paraganglioma	PCPG	0.179191
HLA-DQA2	pheochromocytoma&paraganglioma	PCPG	0.16763
EXOC4	pheochromocytoma&paraganglioma	PCPG	0.144509
CCNA1	prostate adenocarcinoma	PRAD	0.177824
slc17a5	prostate adenocarcinoma	PRAD	0.154812
HLA-DQA2	prostate adenocarcinoma	PRAD	0.144351
LOC100133678	prostate adenocarcinoma	PRAD	0.135983
hla-dqa1	prostate adenocarcinoma	PRAD	0.135983
PTENP1	prostate adenocarcinoma	PRAD	0.127615
pten	prostate adenocarcinoma	PRAD	0.127615
TAP2	prostate adenocarcinoma	PRAD	0.121339
EXOC4	prostate adenocarcinoma	PRAD	0.119247
UGT2B28	prostate adenocarcinoma	PRAD	0.110879
HLA-DRB4	prostate adenocarcinoma	PRAD	0.10251
hla-drb1	prostate adenocarcinoma	PRAD	0.10251
SOST	prostate adenocarcinoma	PRAD	0.100418
TUBA3D	rectum adenocarcinoma	READ	0.704225
tuba3c	rectum adenocarcinoma	READ	0.704225
IDH3B	rectum adenocarcinoma	READ	0.65493
CCNA1	rectum adenocarcinoma	READ	0.422535
ADH1A	rectum adenocarcinoma	READ	0.28169
ADH1B	rectum adenocarcinoma	READ	0.28169
Adh1c	rectum adenocarcinoma	READ	0.28169
esrrb	rectum adenocarcinoma	READ	0.274648
NEGR1	rectum adenocarcinoma	READ	0.246479
IGLL1	rectum adenocarcinoma	READ	0.21831
ROCK1	rectum adenocarcinoma	READ	0.190141
ROCK1P1	rectum adenocarcinoma	READ	0.190141
FCGR1C	rectum adenocarcinoma	READ	0.183099
fcgr1a	rectum adenocarcinoma	READ	0.183099
ccl8	rectum adenocarcinoma	READ	0.183099
TUBA3D	sarcoma	SARC	0.483871
tuba3c	sarcoma	SARC	0.483871
FCGR1C	sarcoma	SARC	0.391129
fcgr1a	sarcoma	SARC	0.391129
IDH3B	sarcoma	SARC	0.379032
CCR8	sarcoma	SARC	0.350806

## Sheet: Sheet3
Supplementary Table3: Specific genes in 34 cancer type of methylation.
Gene	Cancer_type	Cancer_abbreviation	Methylation
SPTA1	bladder urothelial carcinoma	BLCA	0.315036
PLA2G10	bladder urothelial carcinoma	BLCA	0.286396
MRC1	bladder urothelial carcinoma	BLCA	0.250597
MYH4	bladder urothelial carcinoma	BLCA	0.238663
C8B	bladder urothelial carcinoma	BLCA	0.236277
CCL7	bladder urothelial carcinoma	BLCA	0.229117
MIR205	bladder urothelial carcinoma	BLCA	0.224344
AFP	bladder urothelial carcinoma	BLCA	0.214797
PPP3R2	bladder urothelial carcinoma	BLCA	0.205251
MIR100	bladder urothelial carcinoma	BLCA	0.190931
MIR100	breast invasive carcinoma	BRCA	0.141782
MRC1	breast invasive carcinoma	BRCA	0.134253
CCL7	breast invasive carcinoma	BRCA	0.125471
FCGR2C	breast invasive carcinoma	BRCA	0.117942
Fcgr2b	breast invasive carcinoma	BRCA	0.117942
FCER1A	breast invasive carcinoma	BRCA	0.116688
MIR129-2	breast invasive carcinoma	BRCA	0.109159
MYH4	breast invasive carcinoma	BRCA	0.097867
MIR124-2	breast invasive carcinoma	BRCA	0.097867
ATP6V1G3	breast invasive carcinoma	BRCA	0.0941029
SPTA1	breast invasive carcinoma	BRCA	0.0890841
MIR199A2	cervical&endocervical cancer	CESC	0.970874
MIR205	cervical&endocervical cancer	CESC	0.699029
MIR124-2	cervical&endocervical cancer	CESC	0.588997
MIR129-2	cervical&endocervical cancer	CESC	0.521036
C8B	cervical&endocervical cancer	CESC	0.449838
PLA2G10	cervical&endocervical cancer	CESC	0.423948
MIR128-1	cervical&endocervical cancer	CESC	0.414239
gstm1	cervical&endocervical cancer	CESC	0.365696
Chad	cervical&endocervical cancer	CESC	0.355987
Mir141	cervical&endocervical cancer	CESC	0.343042
ADH4	cholangiocarcinoma	CHOL	0.388889
CFH	cholangiocarcinoma	CHOL	0.305556
Mir200c	cholangiocarcinoma	CHOL	0.222222
MIR124-2	cholangiocarcinoma	CHOL	0.194444
MIR129-2	cholangiocarcinoma	CHOL	0.194444
MIR193B	cholangiocarcinoma	CHOL	0.194444
SFN	cholangiocarcinoma	CHOL	0.138889
twist1	cholangiocarcinoma	CHOL	0.138889
SLC5A7	cholangiocarcinoma	CHOL	0.138889
CTSW	cholangiocarcinoma	CHOL	0.111111
ATP6V1G3	colon adenocarcinoma	COAD	0.356688
Mir34b	colon adenocarcinoma	COAD	0.270701
IFNA8	colon adenocarcinoma	COAD	0.16879
EPO	colon adenocarcinoma	COAD	0.16242
MIR129-2	colon adenocarcinoma	COAD	0.124204
Ifna14	colon adenocarcinoma	COAD	0.121019
mir124-3	colon adenocarcinoma	COAD	0.121019
PLN	colon adenocarcinoma	COAD	0.10828
EDA2R	colon adenocarcinoma	COAD	0.105096
C8B	colon adenocarcinoma	COAD	0.101911
MIR128-1	esophageal carcinoma	ESCA	0.252688
MIR133B	esophageal carcinoma	ESCA	0.107527
MRC1	esophageal carcinoma	ESCA	0.0967742
MIR520G	esophageal carcinoma	ESCA	0.0967742
Mir34b	esophageal carcinoma	ESCA	0.0860215
EDA2R	esophageal carcinoma	ESCA	0.0698925
AFP	esophageal carcinoma	ESCA	0.0645161
MIR124-2	esophageal carcinoma	ESCA	0.0645161
EPO	esophageal carcinoma	ESCA	0.0591398
MIR100	esophageal carcinoma	ESCA	0.0591398
CCL4L1	glioblastoma multiforme	GBM	0.30719
CCL4L2	glioblastoma multiforme	GBM	0.30719
HOXB1	glioblastoma multiforme	GBM	0.248366
Mir10a	glioblastoma multiforme	GBM	0.215686
MS4A2	glioblastoma multiforme	GBM	0.189542
ADH1A	glioblastoma multiforme	GBM	0.183007
ADH1B	glioblastoma multiforme	GBM	0.183007
Adh1c	glioblastoma multiforme	GBM	0.183007
Mir10b	glioblastoma multiforme	GBM	0.176471
SPTA1	glioblastoma multiforme	GBM	0.169935
PGK2	glioblastoma multiforme	GBM	0.156863
IL8	glioblastoma multiforme	GBM	0.150327
ATP6V1G3	glioblastoma multiforme	GBM	0.143791
C8B	head&neck squamous cell carcinoma	HNSC	0.126415
Klrc1	head&neck squamous cell carcinoma	HNSC	0.0981132
MIR133B	head&neck squamous cell carcinoma	HNSC	0.0962264
CCL4L1	head&neck squamous cell carcinoma	HNSC	0.0943396
CCL4L2	head&neck squamous cell carcinoma	HNSC	0.0943396
MIR129-2	head&neck squamous cell carcinoma	HNSC	0.0924528
MIR124-2	head&neck squamous cell carcinoma	HNSC	0.0886792
F13B	head&neck squamous cell carcinoma	HNSC	0.0792453
EDA2R	head&neck squamous cell carcinoma	HNSC	0.0735849
CYP2C9	head&neck squamous cell carcinoma	HNSC	0.0622642
MIR181B1	head&neck squamous cell carcinoma	HNSC	0.0622642
CTSW	kidney clear cell carcinoma	KIRC	0.0892308
CCL4L1	kidney clear cell carcinoma	KIRC	0.0492308
CCL4L2	kidney clear cell carcinoma	KIRC	0.0492308
ATP6V1G3	kidney clear cell carcinoma	KIRC	0.0338462
UGT2B7	kidney clear cell carcinoma	KIRC	0.0246154
cldn17	kidney clear cell carcinoma	KIRC	0.0246154
CYBB	kidney clear cell carcinoma	KIRC	0.0215385
PGK2	kidney clear cell carcinoma	KIRC	0.0184615
FCGR1C	kidney clear cell carcinoma	KIRC	0.0153846
fcgr1a	kidney clear cell carcinoma	KIRC	0.0153846
F13B	kidney clear cell carcinoma	KIRC	0.0153846
IFNA8	kidney clear cell carcinoma	KIRC	0.0153846
Pfn3	kidney papilary cell carcinoma	KIRP	0.0869565
Nrg4	kidney papilary cell carcinoma	KIRP	0.076087
ATP6V1G3	kidney papilary cell carcinoma	KIRP	0.0434783
SFN	kidney papilary cell carcinoma	KIRP	0.0326087
CTSW	kidney papilary cell carcinoma	KIRP	0.0326087
MIRLET7G	kidney papilary cell carcinoma	KIRP	0.0326087
F13B	kidney papilary cell carcinoma	KIRP	0.0289855
CCL4L1	kidney papilary cell carcinoma	KIRP	0.0289855
CCL4L2	kidney papilary cell carcinoma	KIRP	0.0289855
Sox17	kidney papilary cell carcinoma	KIRP	0.0253623
EPB41L3	kidney papilary cell carcinoma	KIRP	0.0253623
MRC1	liver hepatocellular carcinoma	LIHC	0.439474
Klrc1	liver hepatocellular carcinoma	LIHC	0.365789
MIR181B1	liver hepatocellular carcinoma	LIHC	0.357895
MIR520G	liver hepatocellular carcinoma	LIHC	0.347368
CCL7	liver hepatocellular carcinoma	LIHC	0.294737
IGSF5	liver hepatocellular carcinoma	LIHC	0.289474
PRL	liver hepatocellular carcinoma	LIHC	0.276316
pdhA2	liver hepatocellular carcinoma	LIHC	0.271053
MIR520A	liver hepatocellular carcinoma	LIHC	0.268421
CLEC7A	liver hepatocellular carcinoma	LIHC	0.257895
C6	lung adenocarcinoma	LUAD	0.025974
Sox17	lung adenocarcinoma	LUAD	0.025974
IFNA8	lung adenocarcinoma	LUAD	0.025974
CCL7	lung adenocarcinoma	LUAD	0.025974
Ccl11	lung adenocarcinoma	LUAD	0.025974
MIR100	lung adenocarcinoma	LUAD	0.025974
MIR205	lung adenocarcinoma	LUAD	0.025974
MIR9-1	lung adenocarcinoma	LUAD	0.025974
Atp6v0d2	lung adenocarcinoma	LUAD	0.012987
C8B	lung adenocarcinoma	LUAD	0.012987
MIR128-1	lung squamous cell carcinoma	LUSC	0.289189
MIR205	lung squamous cell carcinoma	LUSC	0.278378
MIR181B1	lung squamous cell carcinoma	LUSC	0.181081
EDA2R	lung squamous cell carcinoma	LUSC	0.175676
C6	lung squamous cell carcinoma	LUSC	0.17027
MIR133B	lung squamous cell carcinoma	LUSC	0.159459
Mir34b	lung squamous cell carcinoma	LUSC	0.135135
Klrc1	lung squamous cell carcinoma	LUSC	0.12973
MIR520G	lung squamous cell carcinoma	LUSC	0.124324
MRC1	lung squamous cell carcinoma	LUSC	0.121622
ADH4	pancreatic adenocarcinoma	PAAD	0.135135
MIR129-2	pancreatic adenocarcinoma	PAAD	0.113514
Mir135b	pancreatic adenocarcinoma	PAAD	0.0864865
MIR124-2	pancreatic adenocarcinoma	PAAD	0.0648649
twist1	pancreatic adenocarcinoma	PAAD	0.0378378
mir124-3	pancreatic adenocarcinoma	PAAD	0.027027
Mir137	pancreatic adenocarcinoma	PAAD	0.027027
Mir34b	pancreatic adenocarcinoma	PAAD	0.027027
CYBB	pancreatic adenocarcinoma	PAAD	0.0216216
NEUROG1	pancreatic adenocarcinoma	PAAD	0.0216216
Mir200c	pheochromocytoma&paraganglioma	PCPG	0.456522
MIR30D	pheochromocytoma&paraganglioma	PCPG	0.423913
Mir330	pheochromocytoma&paraganglioma	PCPG	0.380435
MBD4	pheochromocytoma&paraganglioma	PCPG	0.342391
Mir7-2	pheochromocytoma&paraganglioma	PCPG	0.288043
SPTA1	pheochromocytoma&paraganglioma	PCPG	0.277174
ADH4	pheochromocytoma&paraganglioma	PCPG	0.233696
Mir21	pheochromocytoma&paraganglioma	PCPG	0.206522
Klrc1	pheochromocytoma&paraganglioma	PCPG	0.195652
MIR25	pheochromocytoma&paraganglioma	PCPG	0.190217
SPTA1	prostate adenocarcinoma	PRAD	0.15507
MIR100	prostate adenocarcinoma	PRAD	0.131213
CARD18	prostate adenocarcinoma	PRAD	0.119284
CCL7	prostate adenocarcinoma	PRAD	0.115308
IFNA8	prostate adenocarcinoma	PRAD	0.10338
CYP2C9	prostate adenocarcinoma	PRAD	0.0994036
MIR146A	prostate adenocarcinoma	PRAD	0.0994036
MIRLET7A2	prostate adenocarcinoma	PRAD	0.0874751
FGG	prostate adenocarcinoma	PRAD	0.083499
MYH4	prostate adenocarcinoma	PRAD	0.0755467
ATP6V1G3	rectum adenocarcinoma	READ	0.474747
IFNA8	rectum adenocarcinoma	READ	0.282828
F13B	rectum adenocarcinoma	READ	0.252525
Mir34b	rectum adenocarcinoma	READ	0.252525
C8B	rectum adenocarcinoma	READ	0.222222
SPTA1	rectum adenocarcinoma	READ	0.212121
EDA2R	rectum adenocarcinoma	READ	0.171717
Ifna14	rectum adenocarcinoma	READ	0.171717
FCGR1C	rectum adenocarcinoma	READ	0.151515
fcgr1a	rectum adenocarcinoma	READ	0.151515
mir124-3	rectum adenocarcinoma	READ	0.141414
Mir135b	stomach adenocarcinoma	STAD	0.0936709
MIR520G	stomach adenocarcinoma	STAD	0.0759494
Klrc1	stomach adenocarcinoma	STAD	0.0734177
gstm1	stomach adenocarcinoma	STAD	0.0734177
F13B	stomach adenocarcinoma	STAD	0.0708861
MRC1	stomach adenocarcinoma	STAD	0.0658228
MIR129-2	stomach adenocarcinoma	STAD	0.0658228
MBD4	stomach adenocarcinoma	STAD	0.0556962
EPO	stomach adenocarcinoma	STAD	0.0556962
CR1	stomach adenocarcinoma	STAD	0.0531646
MIRLET7G	thyroid carcinoma	THCA	0.598058
CTSW	thyroid carcinoma	THCA	0.0213592
MIR128-1	thyroid carcinoma	THCA	0.0194175
Cxcl9	thyroid carcinoma	THCA	0.0174757
SPTA1	thyroid carcinoma	THCA	0.015534
CARD18	thyroid carcinoma	THCA	0.015534
UGT2A2	thyroid carcinoma	THCA	0.0135922
MBD4	thyroid carcinoma	THCA	0.0116505
Rag2	thyroid carcinoma	THCA	0.00970874
Nrg4	thyroid carcinoma	THCA	0.00970874
MIR205	thymoma	THYM	0.209677
PLA2G10	thymoma	THYM	0.16129
MIR128-1	thymoma	THYM	0.16129
Mir141	thymoma	THYM	0.137097
Cldn8	thymoma	THYM	0.0967742
Mir23a	thymoma	THYM	0.0887097
adh7	thymoma	THYM	0.0725806
Calml3	thymoma	THYM	0.0645161
Cldn16	thymoma	THYM	0.0564516
Mir200c	thymoma	THYM	0.0564516

## Sheet: Sheet4
Cancer	Num. Of mutation samples	Num. Of CNV samples	Num. Of Methylation samples（case/control）
ACC	91	88	0/0
BLCA	130	380	419/21
BRCA	993	1055	797/97
CESC	194	279	309/3
CHOL	36	36	133/94
COAD	219	408	314/38
DLBC	48	46	0/0
ESCA	185	181	186/16
FPPP	89	0	0/0
GBM	282	502	153/2
HNSC	279	507	530/50
KICH	66	66	0/0
KIRC	235	506	325/160
KIRP	171	276	276/45
LAML	197	194	0/0
LGG	286	487	0/0
LIHC	202	351	380/50
LUAD	230	184	77/24
LUSC	178	480	370/42
MESO	83	86	0/0
OV	230	560	0/0
PAAD	150	177	185/10
PCPG	184	173	184/3
PRAD	332	478	503/50
READ	81	142	363/42
SARC	259	248	0/0
SKCM	341	83	0/0
STAD	289	417	395/2
TGCT	156	148	0/0
THCA	405	485	515/56
THYM	123	122	124/2
UCEC	194	166	0/0
UCS	57	54	0/0
UVM	80	80	0/0
